# Supplementary material for: Synthesis of Polyfluorinated Aromatic Selenide-Modified Polysiloxanes: Enhanced Thermal Stability, Hydrophobicity, and Noncovalent Modification Potential
Source: Polymers (Basel). 2025 Oct 11;17(20):2729. doi: 10.3390/polym17202729 (PMC12566975; doi:10.3390/polym17202729)
Supplement: Supplementary file 1 [file polymers-17-02729-s001.zip]

Archive with 1 entries (1 files):
- polymers-3897469-supplementary.pdf
